# Supplementary material for: New insights on the evolutionary relationships between the major lineages of Amoebozoa
Source: Sci Rep. 2022 Jul 1;12:11173. doi: 10.1038/s41598-022-15372-7 (PMC9249873; doi:10.1038/s41598-022-15372-7)
Supplement: Supplementary file 6 — Supplementary Information. [file 41598_2022_15372_MOESM6_ESM.zip]

Archive with 8 entries (5 files):
- Tekle_Supplementary_file/
- Tekle_Supplementary_file/824GeneTrees.zip
- __MACOSX/
- __MACOSX/Tekle_Supplementary_file/
- __MACOSX/Tekle_Supplementary_file/._824GeneTrees.zip
- Tekle_Supplementary_file/824GeneAlignments.zip
- __MACOSX/Tekle_Supplementary_file/._824GeneAlignments.zip
- __MACOSX/._Tekle_Supplementary_file
