# Supplementary material for: New insights on the evolutionary relationships between the major lineages of Amoebozoa
Source: Sci Rep. 2022 Jul 1;12:11173. doi: 10.1038/s41598-022-15372-7 (PMC9249873; doi:10.1038/s41598-022-15372-7)
Supplement: Supplementary file 7 — Supplementary Table S1. [file 41598_2022_15372_MOESM7_ESM.xlsx]

## Sheet: Book5
Table S1. Data information and sources.
Major Clade	Subclade 1	Subclade 2	Taxon	Strain	Code	Type	Source
DISCOSEA	Centramoebia	Acanthamoebida	Acanthamoeba castellanii	NEFF	Di_Ce_Acas	Genome	GCA_000313135.1
DISCOSEA	Centramoebia	Acanthamoebida	Acanthamoeba pyriformis	CR15	Di_Ce_Apyr	Transcriptome	PRJNA342708
DISCOSEA	Centramoebia	Himatismenida	Cochliopodium minus	CCAP 1537/1A	Di_Ce_CmYT	Transcriptome	PRJNA657873
DISCOSEA	Centramoebia	Himatismenida	Cochliopodium minutoidum	CCAP 1537/7	Di_Ce_Cmit	Transcriptome	PRJNA222681
DISCOSEA	Centramoebia	Pellitida	Endostelium zonatum	LINKS	Di_Ce_Elin	Transcriptome	PRJNA380424
DISCOSEA	Centramoebia	Pellitida	Endostelium zonatum	PRA-191	Di_Ce_EzYT	Transcriptome	PRJNA462762
DISCOSEA	Centramoebia	Pellitida	Gocevia fonbrunei	ATCC 50196	Di_Ce_GfYT	Transcriptome	PRJNA316024
DISCOSEA	Centramoebia	Acanthamoebida	Luapeleamoeba arachisporum	OG15	Di_Ce_Lara	Transcriptome	PRJNA342708
DISCOSEA	Centramoebia	Acanthamoebida	Luapeleamoeba hula	PRA-198	Di_Ce_Lhul	Transcriptome	PRJNA342708
DISCOSEA	Centramoebia	Himatismenida	Ovalopodium desertum	CCAP 1530/1	Di_Ce_Odes	Transcriptome	PRJNA380424
DISCOSEA	Centramoebia	Himatismenida	Parvamoeba monoura	ATCC PRA-35	Di_Ce_Pmon	Transcriptome	PRJNA316026
DISCOSEA	Centramoebia	Himatismenida	Parvamoeba rugata	CCAP 1556/1	Di_Ce_Prug	Transcriptome	PRJNA380424		Removed
DISCOSEA	Centramoebia	Pellitida	Pellita catalonica	ATCC PRA-25	Di_Ce_PcYT	Transcriptome	PRJNA342708
DISCOSEA	Centramoebia	Acanthamoebida	Protacanthamoeba bohemica	TT3H	Di_Ce_Pboh	Transcriptome	PRJNA342708
DISCOSEA	Centramoebia	Acanthamoebida	Stereomyxa ramosa	Chinc5	Di_Ce_Sram	Transcriptome	PRJNA248394
DISCOSEA	Flabellinia	Vannellida	Clydonella sp.	ATCC 50884	Di_Fl_Clsp	Transcriptome	PRJNA316023
DISCOSEA	Flabellinia	Dactylopodida	Cunea sp.	BSH-02190019	Di_Fl_Cusp	Transcriptome	PRJNA248394
DISCOSEA	Flabellinia	Dermamoebida	Dermamoeba algensis	CCAP 1524/1	Di_De_DaYT	Transcriptome	PRJNA462762
DISCOSEA	Flabellinia	Vannellida	Lingulamoeba sp.	RSL-Kostka	Di_Fl_Lisp	Transcriptome	PRJNA380424
DISCOSEA	Flabellinia	Dermamoebida	Mayorella cantabrigiensis	CCAP 1547/7	Di_De_McYT	Transcriptome	PRJNA462762
DISCOSEA	Flabellinia	Dactylopodida	Neoparamoeba aestuarina	SoJaBio B1-5/56/2	Di_Fl_Naes	Transcriptome	PRJNA248394
DISCOSEA	Flabellinia	Dermamoebida	Paradermamoeba levis	CCAP 1555/1	Di_De_Plev	Transcriptome	PRJNA380424
DISCOSEA	Flabellinia	Dactylopodida	Paramoeba atlantica	CCAP 1560/9	Di_Fl_Patl	Transcriptome	PRJNA248394
DISCOSEA	Flabellinia	Dactylopodida	Paramoeba pemaquidensis	CCAP 1560/4	Di_Fl_Ppem	Transcriptome	PRJNA194468
DISCOSEA	Flabellinia	Thecamoebida	Sappinia pedata	ATCC PRA-232	Di_Fl_Sped	Transcriptome	PRJNA380424
DISCOSEA	Flabellinia	Thecamoebida	Stenamoeba limacina	4692L-Kostka	Di_Fl_Slim	Transcriptome	PRJNA380424
DISCOSEA	Flabellinia	Thecamoebida	Stenamoeba stenopodia	CCAP 1565/3	Di_Fl_Sste	Transcriptome	PRJNA380424
DISCOSEA	Flabellinia	Thecamoebida	Stratorugosa tubuloviscum	UK-YT1	Di_Fl_YT01	Transcriptome	PRJNA464045
DISCOSEA	Flabellinia		Stygamoeba regulata	BSH-02190019	Di_Fl_Sreg	Transcriptome	PRJNA248394
DISCOSEA	Flabellinia	Thecamoebida	Thecamoeba quadrilineata	ATCC PRA-259	Di_Fl_Tqua	Transcriptome	PRJNA316025
DISCOSEA	Flabellinia	Thecamoebida	Thecamoeba sp.	SK13-4B	Di_Fl_Thsp	Transcriptome	PRJNA380424
DISCOSEA	Flabellinia	Vannellida	Vannella fimicola	MF14-01a	Di_Fl_Vfim	Transcriptome	PRJNA380424
DISCOSEA	Flabellinia	Vannellida	Vannella robusta	DIVA3 518/3/11/1/6	Di_Fl_Vrob	Transcriptome	PRJNA248394
DISCOSEA	Flabellinia	Vannellida	Vannella schaefferi	ATCC 50810	Di_Fl_Usch	Transcriptome	PRJNA316021
DISCOSEA	Flabellinia	Vannellida	Vannella sp.	DIVA3 517/6/12	Di_Fl_Vasp	Transcriptome	PRJNA248394
DISCOSEA	Flabellinia		Vermistella antarctica	ATCC PRA-216	Di_Fl_Vant	Transcriptome	PRJNA316027
DISCOSEA	Flabellinia	Dactylopodida	Vexillifera minutissima	CCAP 1590/3	Di_Fl_Vmin	Transcriptome	PRJNA380424
DISCOSEA	Flabellinia	Dactylopodida	Vexillifera sp.	DIVA3 564/2	Di_Fl_Vesp	Transcriptome	PRJNA248394
EVOSEA	Archamoebae	Entamoebidae	Entamoeba dispar	SAW760	Ar_En_Edis	Genome	GCA_000209125.2
EVOSEA	Archamoebae	Entamoebidae	Entamoeba histolytica	HM-1:IMSS	Ar_En_Ehis	Genome	GCF_000208925.1
EVOSEA	Archamoebae	Entamoebidae	Entamoeba invadens	IP1	Ar_En_Einv	Genome	GCF_000330505.1
EVOSEA	Archamoebae	Entamoebidae	Entamoeba nuttalli	P19	Ar_En_Enut	Genome	GCA_000257125.1
EVOSEA	Archamoebae	Mastigamoebaea	Mastigamoeba abducta	CHOM1	Ar_Ma_Mabd	Transcriptome	PRJNA380424
EVOSEA	Archamoebae	Mastigamoebaea	Mastigamoeba balamuthi	ATCC 30984	Ar_Ma_Mbal	Genome	GCA_000765095.1
EVOSEA	Archamoebae	Mastigamoebaea	Mastigella eilhardi	ATCC 50342	Ar_Ma_Meil	Transcriptome	PRJNA380424
EVOSEA	Archamoebae	Mastigamoebaea	Pelomyxa sp.	JSP	Ar_Ma_Pesp	Transcriptome	PRJNA380424
EVOSEA	Archamoebae	Mastigamoebaea	Rhizomastix elongata	VAVRH	Ar_Ma_Relo	Transcriptome	PRJNA380424
EVOSEA	Archamoebae	Mastigamoebaea	Rhizomastix libera	IND8	Ar_Ma_Rlib	Transcriptome	PRJNA380424
EVOSEA	Cutosea		Armaparvus languidus	PRA-29	Cu_Is_Cuis	Transcriptome	PRJNA248394
EVOSEA	Cutosea		Sapocribrum chincoteaguense	ATCC 50979	Cu_Is_Schi	Transcriptome	PRJNA248394
EVOSEA	Cutosea		Squamamoeba japonica	CCAP 1593/1	Cu_Is_Sjap	Transcriptome	PRJNA380424
EVOSEA	Mycetozoa	Dictyostelia	Acytostelium subglobosum	LB1	My_Di_Asub	Genome	GCF_000787575.1
EVOSEA	Mycetozoa	Dictyostelia	Cavenderia fasciculata	SH3	My_Di_Cfas	Genome	GCF_000203815.1
EVOSEA	Mycetozoa	Protosporangiida	Ceratiomyxa fruticulosa	Pit14	My_Pr_Cfru	Transcriptome	PRJNA380424
EVOSEA	Mycetozoa	Protosporangiida	Clastostelium recurvatum	ATCC PRA-189	My_Pr_Crec	Transcriptome	PRJNA380424
EVOSEA	Mycetozoa	Dictyostelia	Dictyostelium discoideum	AX4	My_Di_Ddis	Genome	GCF_000004695.1
EVOSEA	Mycetozoa	Dictyostelia	Dictyostelium purpureum	QSDP1	My_Di_Dpur	Genome	GCF_000190715.1
EVOSEA	Mycetozoa	Myxogastria	Echinosteliopsis oligospora	HH14-A2-1A	My_My_Eoli	Transcriptome	PRJNA380424
EVOSEA	Mycetozoa	Myxogastria	Echinostelium bisporum	Nx14-A1-A	My_My_Ebis	Transcriptome	PRJNA380424
EVOSEA	Mycetozoa	Dictyostelia	Heterostelium album	PN500	My_Di_Halb	Genome	GCA_000004825.1
EVOSEA	Mycetozoa	Myxogastria	Physarum polycephalum	LU352	My_My_Ppol	Genome	GCA_000413255.3
EVOSEA	Mycetozoa	Protosporangiida	Protosporangium articulatum	RHB1-1	My_Pr_Part	Transcriptome	PRJNA380424
EVOSEA	Mycetozoa	Dictyostelia	Tieghemostelium lacteum	TK	My_Di_Tlac	Genome	GCA_001606155.1
EVOSEA	Variosea	Fractovitelliida	Acramoeba dendroidea	ATCC 50654	Va_Fr_Aden	Transcriptome	PRJNA380424
EVOSEA	Variosea	Cavosteliida	Cavostelium apophysatum	ATCC 38567	Va_Ca_Capo	Transcriptome	PRJNA380424
EVOSEA	Variosea	Fractovitelliida	Ceratiomyxella tahitiensis	ATCC PRA-188	Va_Fr_Ctah	Transcriptome	PRJNA380424
EVOSEA	Variosea	Profiliida	Filamoeba nolandi	NC-AS-23-1	Va_Pr_Fnol	Transcriptome	PRJNA248394
EVOSEA	Variosea	Flamellidae	Flamella aegyptia	CCAP 1525/1	Va_Fl_FaYT	Transcriptome	PRJNA342708
EVOSEA	Variosea	Fractovitelliida	Grellamoeba robusta	4168-Kostka	Va_Fr_Grob	Transcriptome	PRJNA380424		Removed
EVOSEA	Variosea	Fractovitelliida	Nematostelium gracile	CY15-Wall	Va_Fr_Ngra	Transcriptome	PRJNA380424
EVOSEA	Variosea	Phalansteriidae	Phalansterium solitarium	TexasCypress	Va_Ph_Psol	Transcriptome	PRJNA380424
EVOSEA	Variosea	Profiliida	Planoprotostelium fungivorum	Jena	Va_Pr_Pfun	Genome	GCA_003024175.1
EVOSEA	Variosea	Profiliida	Protostelium nocturnum	ATCC PRA-194	Va_Pr_Pnoc	Transcriptome	PRJNA380424
EVOSEA	Variosea	Cavosteliida	Schizoplasmodiopsis pseudoendospora	HST-14-17-LB	Va_Ca_Spse	Transcriptome	PRJNA380424
EVOSEA	Variosea	Cavosteliida	Schizoplasmodiopsis vulgaris	Veit14-61c	Va_Ca_Svul	Transcriptome	PRJNA380424
EVOSEA	Variosea	Fractovitelliida	Soliformovum irregularis	ATCC 26826	Va_Fr_Sirr	Transcriptome	PRJNA380424
EVOSEA	Variosea	Cavosteliida	Tychosporium acutostipes	ATCC PRA-196	Va_Ca_Tacu	Transcriptome	PRJNA380424
TUBULINEA	Corycida	Microcoryciidae	Amphizonella sp.	Union 15-10	Tu_Co_Amsp	Transcriptome	PRJNA380424
TUBULINEA	Corycida	Microcoryciidae	Diplochlamys sp.	Union 15-3	Tu_Co_Disp	Transcriptome	PRJNA380424
TUBULINEA	Corycida	Trichosida	Trichosphaerium sp.	Am-I-7	Tu_Co_Trsp	Transcriptome	MMETSP0405
TUBULINEA	Echinamoebida	Echinamoebidae	Echinamoeba exudans	ATCC 50171	Tu_Ec_Eexu	Transcriptome	PRJNA380424
TUBULINEA	Echinamoebida	Echinamoebidae	Micriamoeba sp.	ATCC PRA-194	Tu_Ec_Misp	Transcriptome	PRJNA380424
TUBULINEA	Echinamoebida	Vermamoebidae	Vermamoeba sp.	CCAP 1503/5	Tu_Ec_Vesp	Transcriptome	PRJNA380424
TUBULINEA	Echinamoebida	Vermamoebidae	Vermamoeba vermiformis	4391-Kostka	Tu_Ec_Vver	Transcriptome	PRJNA380424
TUBULINEA	Elardia	Euamoebida	Amoeba proteus	Carolina Biological Item #131306	Tu_El_Apro	Transcriptome	PRJNA380424
TUBULINEA	Elardia	Arcellinida	Arcella intermedia	USP	Tu_El_Aint	Transcriptome	PRJNA380424
TUBULINEA	Elardia	Euamoebida	Copromyxa protea	ATCC-PRA324	Tu_El_Cpro	Transcriptome	PRJNA380424
TUBULINEA	Elardia	Arcellinida	Cryptodifflugia operculata	Carolina Biological Item #131306	Tu_El_Cope	Transcriptome	PRJNA380424
TUBULINEA	Elardia	Arcellinida	Difflugia bryophila	Tom15	Tu_El_Dbry	Transcriptome	PRJNA380424
TUBULINEA	Elardia	Leptomyxida	Flabellula citata	JDS-PC	Tu_El_Fcit	Transcriptome	PRJNA380424
TUBULINEA	Elardia	Arcellinida	Nebela sp.	Union 15	Tu_El_Nesp	Transcriptome	PRJNA380424
TUBULINEA	Elardia	Euamoebida	Nolandella sp.	AFSM9	Tu_El_Nosp	Transcriptome	PRJNA380424
TUBULINEA	Elardia	Leptomyxida	Rhizamoeba saxonica	ATCC 50812	Tu_El_Rsax	Transcriptome	PRJNA380424
TUBULINEA	Elardia		Centropyxis sp.		Tu_El_Cesp	Transcriptome	PRJNA513164
TUBULINEA	Elardia		Cyclopyxis impressa		Tu_El_Cimp	Transcriptome	PRJNA513164
TUBULINEA	Elardia		Difflugia sp.		Tu_El_Disp	Transcriptome	PRJNA513164
TUBULINEA	Elardia		Heleopera sphagni		Tu_El_Hsph	Transcriptome	PRJNA513164
TUBULINEA	Elardia		Hyalosphenia papilio		Tu_El_Hpap	Transcriptome	PRJNA513164
TUBULINEA	Elardia		Lesquereusia mimetica		Tu_El_Lmim	Transcriptome	PRJNA513164
TUBULINEA	Elardia		Microchlamys patella		Tu_El_Mpat	Transcriptome	PRJNA513164
TUBULINEA	Elardia		Netzelia sp.		Tu_El_Netz	Transcriptome	PRJNA513164
TUBULINEA	Elardia		Planocarina carinata		Tu_El_Pcar	Transcriptome	PRJNA513164
TUBULINEA	Elardia		Pyxidicula operculata		Tu_El_Pope	Transcriptome	PRJNA513164
TUBULINEA	Elardia		Centropyxis aculeata		Tu_El_Cacu	Transcriptome	PRJNA513164		Removed
TUBULINEA	Elardia		Difflugia compressa		Tu_El_Dcom	Transcriptome	PRJNA513164
TUBULINEA	Elardia		Heleopera sylvatica		Tu_El_Hsyl	Transcriptome	PRJNA513164
TUBULINEA	Elardia		Hyalosphenia elegans		Tu_El_Hele	Transcriptome	PRJNA513164		Removed
OUTGROUP	Obazoa		Coprinus cinereus		Op_Fu_Ccin	Genome	GCF_000182895.1
OUTGROUP	Obazoa		Spizellomyces punctatus		Op_Fu_Spun	Genome	GCA_000182565.2
OUTGROUP	Obazoa		Fonticula alba		Op_Fo_Falb	Genome	GCA_000388065.2
OUTGROUP	Obazoa		Monosiga brevicollis		Op_Ch_Mbre	Genome	GCA_000002865.1
OUTGROUP	Obazoa		Amphimedon queenslandica		Op_Me_Aque	Genome	GCF_000090795.1
OUTGROUP	Obazoa		Homo sapiens		Op_Me_Hsap	Genome	GCA_000001405.28
OUTGROUP	Obazoa		Amoebidium parasiticum		Op_Ic_Apar	Transcriptome	PRJNA189477
OUTGROUP	Obazoa		Sphaeroforma arctica		Op_Ic_Sart	Genome	GCA_001186125.1
OUTGROUP	Obazoa		Pygsuia biforma		Br_Br_Pbif	Transcriptome	PRJNA185780
OUTGROUP	Obazoa		Thecamonas trahens		Ap_Th_Ttra	Genome	GCA_000142905.1
