# Supplementary material for: New insights on the evolutionary relationships between the major lineages of Amoebozoa
Source: Sci Rep. 2022 Jul 1;12:11173. doi: 10.1038/s41598-022-15372-7 (PMC9249873; doi:10.1038/s41598-022-15372-7)
Supplement: Supplementary file 8 — Supplementary Table S2. [file 41598_2022_15372_MOESM8_ESM.xlsx]

## Sheet: 824genes_ cluster
Table S2. Genes used in the analysis with corresponding OG5 number. Few clusters that have no hits in OrthoMCL database were assigned a novel number beginning with “OG5_cl”.
	cluster	OG5_number
1	cluster1569	OG5_131120
2	cluster1603	OG5_cl1603
3	cluster2618	OG5_127906
4	cluster2621	OG5_127639
5	cluster2626	OG5_128147
6	cluster2628	OG5_127933
7	cluster2633	OG5_127716
8	cluster2643	OG5_126940
9	cluster2645	OG5_127256
10	cluster2646	OG5_129425
11	cluster2650	OG5_128870
12	cluster2651	OG5_127832
13	cluster2656	OG5_126821
14	cluster2659	OG5_128841
15	cluster2660	OG5_126986
16	cluster2661	OG5_131163
17	cluster2664	OG5_127762
18	cluster2669	OG5_129466
19	cluster2671	OG5_126983
20	cluster2674	OG5_127212
21	cluster2677	OG5_128489
22	cluster2681	OG5_126967
23	cluster2683	OG5_128020
24	cluster2684	OG5_129655
25	cluster2689	OG5_129017
26	cluster2690	OG5_134394
27	cluster2695	OG5_128985
28	cluster2700	OG5_126686
29	cluster2702	OG5_127682
30	cluster2705	OG5_133790
31	cluster2708	OG5_128307
32	cluster2711	OG5_129447
33	cluster2713	OG5_cl2713
34	cluster2718	OG5_127609
35	cluster2719	OG5_127608
36	cluster2720	OG5_126908
37	cluster2721	OG5_127308
38	cluster2722	OG5_126995
39	cluster2723	OG5_130257
40	cluster2724	OG5_127230
41	cluster2730	OG5_128615
42	cluster2731	OG5_128689
43	cluster2732	OG5_127100
44	cluster2733	OG5_128741
45	cluster2734	OG5_128106
46	cluster2738	OG5_129066
47	cluster2742	OG5_128038
48	cluster2746	OG5_128282
49	cluster2750	OG5_127354
50	cluster2751	OG5_127819
51	cluster2755	OG5_129442
52	cluster2756	OG5_135544
53	cluster2759	OG5_126849
54	cluster2761	OG5_130161
55	cluster2762	OG5_127848
56	cluster2765	OG5_128533
57	cluster2767	OG5_129383
58	cluster2769	OG5_128595
59	cluster2770	OG5_131835
60	cluster2773	OG5_129502
61	cluster2780	OG5_128302
62	cluster2782	OG5_126611
63	cluster2784	OG5_129826
64	cluster2785	OG5_128438
65	cluster2787	OG5_129891
66	cluster2788	OG5_127916
67	cluster2793	OG5_128262
68	cluster2794	OG5_153509
69	cluster2799	OG5_126984
70	cluster2800	OG5_130197
71	cluster2813	OG5_127041
72	cluster2814	OG5_127278
73	cluster2818	OG5_127222
74	cluster2819	OG5_127786
75	cluster2823	OG5_128776
76	cluster2824	OG5_128000
77	cluster2830	OG5_126795
78	cluster2832	OG5_131731
79	cluster2834	OG5_129205
80	cluster2836	OG5_127759
81	cluster2839	OG5_126845
82	cluster2842	OG5_127279
83	cluster2844	OG5_127008
84	cluster2846	OG5_129077
85	cluster2848	OG5_127941
86	cluster2849	OG5_131704
87	cluster2850	OG5_127875
88	cluster2851	OG5_127444
89	cluster2854	OG5_134380
90	cluster2857	OG5_128575
91	cluster2858	OG5_126635
92	cluster2859	OG5_128215
93	cluster2860	OG5_126712
94	cluster2861	OG5_127105
95	cluster2862	OG5_127109
96	cluster2867	OG5_128185
97	cluster2869	OG5_126808
98	cluster2870	OG5_128116
99	cluster2872	OG5_130451
100	cluster2874	OG5_128661
101	cluster2875	OG5_130227
102	cluster2876	OG5_127593
103	cluster2877	OG5_128567
104	cluster2878	OG5_132157
105	cluster2880	OG5_127320
106	cluster2882	OG5_127403
107	cluster2883	OG5_127901
108	cluster2884	OG5_128117
109	cluster2886	OG5_126851
110	cluster2888	OG5_172695
111	cluster2896	OG5_128980
112	cluster2897	OG5_127825
113	cluster2898	OG5_126900
114	cluster2900	OG5_126723
115	cluster2901	OG5_127272
116	cluster2903	OG5_127051
117	cluster2912	OG5_130605
118	cluster2914	OG5_229089
119	cluster2916	OG5_128231
120	cluster2917	OG5_128082
121	cluster2918	OG5_132836
122	cluster2920	OG5_130775
123	cluster2922	OG5_134286
124	cluster2926	OG5_127176
125	cluster2931	OG5_128707
126	cluster2932	OG5_129304
127	cluster2936	OG5_127250
128	cluster2937	OG5_129074
129	cluster2942	OG5_127134
130	cluster2948	OG5_132175
131	cluster2950	OG5_131023
132	cluster2951	OG5_131602
133	cluster2953	OG5_127808
134	cluster2955	OG5_127844
135	cluster2957	OG5_128477
136	cluster2958	OG5_126971
137	cluster2960	OG5_141779
138	cluster2961	OG5_127914
139	cluster2963	OG5_129558
140	cluster2964	OG5_134649
141	cluster2965	OG5_132577
142	cluster2969	OG5_127632
143	cluster2970	OG5_128604
144	cluster2974	OG5_131814
145	cluster2979	OG5_130536
146	cluster2980	OG5_131944
147	cluster2982	OG5_127687
148	cluster2984	OG5_126638
149	cluster2991	OG5_127067
150	cluster2992	OG5_127640
151	cluster2993	OG5_168554
152	cluster2994	OG5_126930
153	cluster2998	OG5_131324
154	cluster2999	OG5_128224
155	cluster3001	OG5_129397
156	cluster3002	OG5_127967
157	cluster3003	OG5_127322
158	cluster3004	OG5_130752
159	cluster3005	OG5_132419
160	cluster3007	OG5_130831
161	cluster3009	OG5_126637
162	cluster3012	OG5_126657
163	cluster3013	OG5_127312
164	cluster3015	OG5_127751
165	cluster3017	OG5_126912
166	cluster3019	OG5_127351
167	cluster3021	OG5_127856
168	cluster3023	OG5_128781
169	cluster3024	OG5_129327
170	cluster3026	OG5_127367
171	cluster3028	OG5_128298
172	cluster3030	OG5_130259
173	cluster3033	OG5_128093
174	cluster3034	OG5_127191
175	cluster3037	OG5_129453
176	cluster3040	OG5_127766
177	cluster3043	OG5_127994
178	cluster3044	OG5_127662
179	cluster3045	OG5_127013
180	cluster3047	OG5_126710
181	cluster3048	OG5_127290
182	cluster3050	OG5_127124
183	cluster3051	OG5_130165
184	cluster3054	OG5_128735
185	cluster3056	OG5_131089
186	cluster3063	OG5_129222
187	cluster3066	OG5_127211
188	cluster3071	OG5_133202
189	cluster3073	OG5_126803
190	cluster3075	OG5_131232
191	cluster3076	OG5_127090
192	cluster3077	OG5_126788
193	cluster3078	OG5_127384
194	cluster3079	OG5_128039
195	cluster3080	OG5_126684
196	cluster3083	OG5_129118
197	cluster3085	OG5_129254
198	cluster3086	OG5_128400
199	cluster3087	OG5_128805
200	cluster3088	OG5_128988
201	cluster3090	OG5_127923
202	cluster3091	OG5_129883
203	cluster3094	OG5_126952
204	cluster3095	OG5_128738
205	cluster3097	OG5_128859
206	cluster3098	OG5_138343
207	cluster3100	OG5_128604
208	cluster3101	OG5_127042
209	cluster3102	OG5_129734
210	cluster3104	OG5_128773
211	cluster3105	OG5_129600
212	cluster3107	OG5_130354
213	cluster3108	OG5_129661
214	cluster3111	OG5_126864
215	cluster3113	OG5_127830
216	cluster3114	OG5_128911
217	cluster3115	OG5_126677
218	cluster3116	OG5_128551
219	cluster3122	OG5_141430
220	cluster3123	OG5_126856
221	cluster3128	OG5_129596
222	cluster3130	OG5_127705
223	cluster3135	OG5_127075
224	cluster3138	OG5_129014
225	cluster3141	OG5_127891
226	cluster3142	OG5_127671
227	cluster3144	OG5_127732
228	cluster3149	OG5_131896
229	cluster3151	OG5_126758
230	cluster3155	OG5_130023
231	cluster3157	OG5_127984
232	cluster3161	OG5_127181
233	cluster3163	OG5_127267
234	cluster3166	OG5_129211
235	cluster3167	OG5_129121
236	cluster3169	OG5_127686
237	cluster3174	OG5_129291
238	cluster3176	OG5_126951
239	cluster3178	OG5_127386
240	cluster3184	OG5_127740
241	cluster3187	OG5_126766
242	cluster3189	OG5_127874
243	cluster3199	OG5_128315
244	cluster3200	OG5_169075
245	cluster3202	OG5_127957
246	cluster3203	OG5_128627
247	cluster3205	OG5_127347
248	cluster3208	OG5_126839
249	cluster3209	OG5_128090
250	cluster3210	OG5_128941
251	cluster3211	OG5_127778
252	cluster3214	OG5_126760
253	cluster3216	OG5_132808
254	cluster3218	OG5_127483
255	cluster3219	OG5_130563
256	cluster3222	OG5_128481
257	cluster3224	OG5_127153
258	cluster3225	OG5_132121
259	cluster3226	OG5_128316
260	cluster3233	OG5_128248
261	cluster3246	OG5_128241
262	cluster3249	OG5_129687
263	cluster3250	OG5_127739
264	cluster3254	OG5_128419
265	cluster3255	OG5_128386
266	cluster3259	OG5_127488
267	cluster3260	OG5_127036
268	cluster3262	OG5_131104
269	cluster3266	OG5_128497
270	cluster3269	OG5_131525
271	cluster3270	OG5_131776
272	cluster3276	OG5_127484
273	cluster3284	OG5_128566
274	cluster3285	OG5_126772
275	cluster3289	OG5_127623
276	cluster3290	OG5_145002
277	cluster3304	OG5_129964
278	cluster3306	OG5_127592
279	cluster3308	OG5_128222
280	cluster3313	OG5_127611
281	cluster3314	OG5_129379
282	cluster3315	OG5_128652
283	cluster3318	OG5_131251
284	cluster3321	OG5_127319
285	cluster3322	OG5_131095
286	cluster3323	OG5_128055
287	cluster3327	OG5_128177
288	cluster3329	OG5_128031
289	cluster3331	OG5_128325
290	cluster3333	OG5_127613
291	cluster3335	OG5_126708
292	cluster3339	OG5_cl3339
293	cluster3341	OG5_127028
294	cluster3345	OG5_131246
295	cluster3348	OG5_128270
296	cluster3354	OG5_127107
297	cluster3356	OG5_129499
298	cluster3357	OG5_126915
299	cluster3360	OG5_126949
300	cluster3369	OG5_132273
301	cluster3373	OG5_129639
302	cluster3375	OG5_127402
303	cluster3376	OG5_131106
304	cluster3378	OG5_126755
305	cluster3379	OG5_127817
306	cluster3381	OG5_131219
307	cluster3385	OG5_128483
308	cluster3387	OG5_128657
309	cluster3388	OG5_128264
310	cluster3391	OG5_188257
311	cluster3396	OG5_126867
312	cluster3398	OG5_134976
313	cluster3400	OG5_128238
314	cluster3401	OG5_129642
315	cluster3406	OG5_128491
316	cluster3409	OG5_126932
317	cluster3413	OG5_133959
318	cluster3414	OG5_132710
319	cluster3416	OG5_128843
320	cluster3417	OG5_137443
321	cluster3419	OG5_156259
322	cluster3420	OG5_139360
323	cluster3426	OG5_128164
324	cluster3431	OG5_127516
325	cluster3432	OG5_127035
326	cluster3439	OG5_129276
327	cluster3440	OG5_126703
328	cluster3441	OG5_128731
329	cluster3442	OG5_130044
330	cluster3446	OG5_126764
331	cluster3448	OG5_132244
332	cluster3450	OG5_126678
333	cluster3453	OG5_129142
334	cluster3454	OG5_128391
335	cluster3457	OG5_127718
336	cluster3459	OG5_128778
337	cluster3461	OG5_128688
338	cluster3462	OG5_127438
339	cluster3464	OG5_128037
340	cluster3465	OG5_129145
341	cluster3468	OG5_128163
342	cluster3469	OG5_126705
343	cluster3472	OG5_128322
344	cluster3478	OG5_128679
345	cluster3482	OG5_127141
346	cluster3483	OG5_127391
347	cluster3486	OG5_130069
348	cluster3488	OG5_127600
349	cluster3490	OG5_128995
350	cluster3495	OG5_132354
351	cluster3496	OG5_126687
352	cluster3497	OG5_127522
353	cluster3502	OG5_127962
354	cluster3504	OG5_129832
355	cluster3509	OG5_127771
356	cluster3513	OG5_197596
357	cluster3524	OG5_152741
358	cluster3525	OG5_128319
359	cluster3527	OG5_126972
360	cluster3529	OG5_128865
361	cluster3530	OG5_128957
362	cluster3533	OG5_132417
363	cluster3536	OG5_127422
364	cluster3538	OG5_126731
365	cluster3539	OG5_128642
366	cluster3541	OG5_126593
367	cluster3544	OG5_130670
368	cluster3546	OG5_129339
369	cluster3548	OG5_127884
370	cluster3551	OG5_127382
371	cluster3552	OG5_128788
372	cluster3557	OG5_126696
373	cluster3558	OG5_126799
374	cluster3560	OG5_127106
375	cluster3561	OG5_127597
376	cluster3566	OG5_127456
377	cluster3571	OG5_135871
378	cluster3574	OG5_128135
379	cluster3575	OG5_169564
380	cluster3577	OG5_126610
381	cluster3580	OG5_127834
382	cluster3581	OG5_130956
383	cluster3584	OG5_126993
384	cluster3586	OG5_128631
385	cluster3588	OG5_134823
386	cluster3589	OG5_131554
387	cluster3592	OG5_128507
388	cluster3593	OG5_132262
389	cluster3599	OG5_126781
390	cluster3601	OG5_128382
391	cluster3603	OG5_131320
392	cluster3606	OG5_127494
393	cluster3610	OG5_129688
394	cluster3611	OG5_127102
395	cluster3613	OG5_130930
396	cluster3616	OG5_127050
397	cluster3617	OG5_128207
398	cluster3618	OG5_127700
399	cluster3622	OG5_126862
400	cluster3623	OG5_129529
401	cluster3624	OG5_136804
402	cluster3626	OG5_127089
403	cluster3629	OG5_126949
404	cluster3632	OG5_129531
405	cluster3633	OG5_127924
406	cluster3637	OG5_128197
407	cluster3640	OG5_130440
408	cluster3641	OG5_126874
409	cluster3642	OG5_127005
410	cluster3643	OG5_127413
411	cluster3645	OG5_129648
412	cluster3649	OG5_127226
413	cluster3650	OG5_127782
414	cluster3655	OG5_127394
415	cluster3656	OG5_129226
416	cluster3658	OG5_126623
417	cluster3659	OG5_129137
418	cluster3662	OG5_126957
419	cluster3665	OG5_130015
420	cluster3668	OG5_127690
421	cluster3669	OG5_126785
422	cluster3670	OG5_127258
423	cluster3672	OG5_130043
424	cluster3673	OG5_129626
425	cluster3674	OG5_127167
426	cluster3678	OG5_128134
427	cluster3680	OG5_126976
428	cluster3683	OG5_129182
429	cluster3684	OG5_128634
430	cluster3685	OG5_152112
431	cluster3686	OG5_142923
432	cluster3688	OG5_131709
433	cluster3689	OG5_128154
434	cluster3690	OG5_133279
435	cluster3691	OG5_127804
436	cluster3693	OG5_127564
437	cluster3696	OG5_129742
438	cluster3698	OG5_144906
439	cluster3699	OG5_128613
440	cluster3702	OG5_128545
441	cluster3704	OG5_127273
442	cluster3705	OG5_129481
443	cluster3706	OG5_127039
444	cluster3707	OG5_129451
445	cluster3708	OG5_128299
446	cluster3709	OG5_128324
447	cluster3710	OG5_127936
448	cluster3711	OG5_130491
449	cluster3713	OG5_127506
450	cluster3715	OG5_126623
451	cluster3716	OG5_130414
452	cluster3717	OG5_cl3717
453	cluster3719	OG5_128916
454	cluster3721	OG5_137477
455	cluster3722	OG5_129811
456	cluster3723	OG5_128412
457	cluster3724	OG5_127754
458	cluster3725	OG5_129025
459	cluster3726	OG5_128715
460	cluster3727	OG5_127301
461	cluster3732	OG5_130099
462	cluster3733	OG5_129413
463	cluster3737	OG5_127665
464	cluster3738	OG5_128188
465	cluster3739	OG5_134579
466	cluster3741	OG5_127761
467	cluster3746	OG5_127796
468	cluster3749	OG5_127404
469	cluster3750	OG5_128522
470	cluster3751	OG5_126745
471	cluster3752	OG5_129186
472	cluster3753	OG5_127560
473	cluster3754	OG5_128281
474	cluster3758	OG5_126626
475	cluster3763	OG5_126635
476	cluster3764	OG5_127365
477	cluster3765	OG5_128131
478	cluster3767	OG5_129375
479	cluster3768	OG5_129649
480	cluster3769	OG5_131261
481	cluster3770	OG5_161435
482	cluster3774	OG5_129781
483	cluster3778	OG5_131501
484	cluster3779	OG5_127946
485	cluster3780	OG5_127836
486	cluster3782	OG5_126645
487	cluster3783	OG5_128003
488	cluster3784	OG5_126610
489	cluster3786	OG5_126896
490	cluster3787	OG5_127411
491	cluster3791	OG5_128588
492	cluster3792	OG5_126878
493	cluster3793	OG5_128490
494	cluster3795	OG5_128883
495	cluster3796	OG5_128032
496	cluster3797	OG5_127524
497	cluster3798	OG5_127580
498	cluster3801	OG5_135057
499	cluster3804	OG5_128006
500	cluster3805	OG5_128912
501	cluster3806	OG5_130344
502	cluster3808	OG5_129495
503	cluster3809	OG5_127548
504	cluster3810	OG5_126671
505	cluster3812	OG5_128057
506	cluster3814	OG5_131019
507	cluster3815	OG5_131495
508	cluster3816	OG5_131310
509	cluster3818	OG5_127563
510	cluster3820	OG5_129084
511	cluster3821	OG5_128332
512	cluster3822	OG5_128547
513	cluster3823	OG5_131606
514	cluster3827	OG5_127204
515	cluster3829	OG5_158607
516	cluster3835	OG5_138370
517	cluster3836	OG5_127886
518	cluster3837	OG5_126665
519	cluster3840	OG5_128269
520	cluster3841	OG5_129161
521	cluster3843	OG5_127445
522	cluster3846	OG5_130237
523	cluster3847	OG5_128568
524	cluster3848	OG5_127760
525	cluster3849	OG5_127521
526	cluster3852	OG5_133702
527	cluster3854	OG5_126680
528	cluster3855	OG5_127023
529	cluster3856	OG5_137507
530	cluster3858	OG5_129650
531	cluster3859	OG5_127223
532	cluster3864	OG5_127261
533	cluster3865	OG5_129570
534	cluster3867	OG5_127166
535	cluster3876	OG5_127537
536	cluster3878	OG5_128836
537	cluster3879	OG5_127414
538	cluster3880	OG5_127719
539	cluster3887	OG5_127208
540	cluster3890	OG5_128313
541	cluster3892	OG5_127072
542	cluster3894	OG5_127620
543	cluster3895	OG5_132999
544	cluster3902	OG5_126888
545	cluster3903	OG5_129196
546	cluster3904	OG5_129469
547	cluster3905	OG5_128444
548	cluster3907	OG5_127081
549	cluster3910	OG5_126641
550	cluster3912	OG5_127015
551	cluster3913	OG5_128379
552	cluster3914	OG5_129459
553	cluster3915	OG5_136965
554	cluster3916	OG5_130755
555	cluster3918	OG5_127424
556	cluster3921	OG5_127787
557	cluster3922	OG5_126806
558	cluster3924	OG5_128517
559	cluster3929	OG5_126668
560	cluster3931	OG5_127190
561	cluster3932	OG5_128882
562	cluster3935	OG5_129793
563	cluster3938	OG5_128035
564	cluster3940	OG5_127725
565	cluster3943	OG5_132333
566	cluster3947	OG5_129360
567	cluster3950	OG5_161498
568	cluster3953	OG5_149553
569	cluster3960	OG5_126722
570	cluster3961	OG5_128295
571	cluster3962	OG5_129553
572	cluster3963	OG5_130919
573	cluster3965	OG5_126700
574	cluster3970	OG5_127304
575	cluster3972	OG5_128602
576	cluster3973	OG5_128702
577	cluster3974	OG5_128323
578	cluster3976	OG5_127619
579	cluster3977	OG5_126744
580	cluster3979	OG5_169622
581	cluster3982	OG5_126734
582	cluster3984	OG5_127128
583	cluster3985	OG5_128170
584	cluster3986	OG5_127950
585	cluster3987	OG5_128001
586	cluster3989	OG5_127748
587	cluster3991	OG5_127631
588	cluster3994	OG5_156815
589	cluster3998	OG5_127708
590	cluster3999	OG5_cl3999
591	cluster4001	OG5_127577
592	cluster4002	OG5_127992
593	cluster4004	OG5_127302
594	cluster4005	OG5_126756
595	cluster4008	OG5_128493
596	cluster4009	OG5_132860
597	cluster4010	OG5_126890
598	cluster4011	OG5_127531
599	cluster4013	OG5_128650
600	cluster4014	OG5_130170
601	cluster4017	OG5_128459
602	cluster4019	OG5_128797
603	cluster4020	OG5_127022
604	cluster4021	OG5_130523
605	cluster4024	OG5_127284
606	cluster4030	OG5_128767
607	cluster4031	OG5_127497
608	cluster4033	OG5_131605
609	cluster4040	OG5_132351
610	cluster4042	OG5_127820
611	cluster4043	OG5_128577
612	cluster4044	OG5_127831
613	cluster4047	OG5_132938
614	cluster4050	OG5_128029
615	cluster4051	OG5_128108
616	cluster4052	OG5_132597
617	cluster4053	OG5_128485
618	cluster4056	OG5_127160
619	cluster4062	OG5_129902
620	cluster4065	OG5_cl4065
621	cluster4068	OG5_129018
622	cluster4069	OG5_138564
623	cluster4070	OG5_131816
624	cluster4072	OG5_126688
625	cluster4075	OG5_127096
626	cluster4076	OG5_127077
627	cluster4077	OG5_126883
628	cluster4078	OG5_127729
629	cluster4080	OG5_130148
630	cluster4085	OG5_127741
631	cluster4086	OG5_127427
632	cluster4088	OG5_130529
633	cluster4089	OG5_130216
634	cluster4093	OG5_132389
635	cluster4094	OG5_128784
636	cluster4100	OG5_127224
637	cluster4101	OG5_128334
638	cluster4103	OG5_126938
639	cluster4104	OG5_131839
640	cluster4106	OG5_129026
641	cluster4111	OG5_126659
642	cluster4119	OG5_128598
643	cluster4122	OG5_129714
644	cluster4125	OG5_127236
645	cluster4127	OG5_129724
646	cluster4134	OG5_127447
647	cluster4139	OG5_135159
648	cluster4140	OG5_128983
649	cluster4142	OG5_128937
650	cluster4144	OG5_126901
651	cluster4145	OG5_127907
652	cluster4150	OG5_132797
653	cluster4152	OG5_126671
654	cluster4154	OG5_127295
655	cluster4155	OG5_127225
656	cluster4157	OG5_127530
657	cluster4176	OG5_127871
658	cluster4178	OG5_131070
659	cluster4179	OG5_126959
660	cluster4180	OG5_127346
661	cluster4184	OG5_127078
662	cluster4192	OG5_130153
663	cluster4194	OG5_127444
664	cluster4201	OG5_127064
665	cluster4203	OG5_129365
666	cluster4205	OG5_131527
667	cluster4206	OG5_127227
668	cluster4207	OG5_127915
669	cluster4211	OG5_139031
670	cluster4218	OG5_128815
671	cluster4226	OG5_144792
672	cluster4227	OG5_127581
673	cluster4228	OG5_127960
674	cluster4229	OG5_126635
675	cluster4230	OG5_127029
676	cluster4231	OG5_128083
677	cluster4233	OG5_127601
678	cluster4234	OG5_126954
679	cluster4241	OG5_132817
680	cluster4243	OG5_129153
681	cluster4245	OG5_128798
682	cluster4247	OG5_127614
683	cluster4249	OG5_128052
684	cluster4253	OG5_127922
685	cluster4255	OG5_142797
686	cluster4256	OG5_127359
687	cluster4257	OG5_136458
688	cluster4260	OG5_127513
689	cluster4264	OG5_130776
690	cluster4266	OG5_129141
691	cluster4273	OG5_126684
692	cluster4279	OG5_127297
693	cluster4281	OG5_127317
694	cluster4285	OG5_138319
695	cluster4291	OG5_126802
696	cluster4293	OG5_128411
697	cluster4294	OG5_cl4294
698	cluster4295	OG5_126681
699	cluster4296	OG5_128374
700	cluster4299	OG5_129462
701	cluster4300	OG5_127206
702	cluster4302	OG5_136059
703	cluster4311	OG5_127061
704	cluster4319	OG5_126863
705	cluster4327	OG5_130212
706	cluster4329	OG5_128025
707	cluster4332	OG5_169584
708	cluster4333	OG5_130362
709	cluster4339	OG5_128187
710	cluster4340	OG5_126748
711	cluster4341	OG5_128744
712	cluster4343	OG5_127675
713	cluster4344	OG5_127912
714	cluster4349	OG5_126907
715	cluster4351	OG5_cl4351
716	cluster4353	OG5_127237
717	cluster4361	OG5_127453
718	cluster4363	OG5_128183
719	cluster4368	OG5_127880
720	cluster4369	OG5_141585
721	cluster4370	OG5_127396
722	cluster4373	OG5_128747
723	cluster4374	OG5_127927
724	cluster4376	OG5_129093
725	cluster4377	OG5_127277
726	cluster4381	OG5_128730
727	cluster4382	OG5_127615
728	cluster4385	OG5_142681
729	cluster4387	OG5_126937
730	cluster4388	OG5_127343
731	cluster4392	OG5_130892
732	cluster4397	OG5_127941
733	cluster4407	OG5_129878
734	cluster4411	OG5_128569
735	cluster4415	OG5_128815
736	cluster4419	OG5_129348
737	cluster4420	OG5_129247
738	cluster4421	OG5_128574
739	cluster4422	OG5_165871
740	cluster4424	OG5_127755
741	cluster4429	OG5_129116
742	cluster4433	OG5_158934
743	cluster4437	OG5_127142
744	cluster4440	OG5_126655
745	cluster4442	OG5_127602
746	cluster4445	OG5_127702
747	cluster4448	OG5_129794
748	cluster4450	OG5_126600
749	cluster4451	OG5_126871
750	cluster4452	OG5_130013
751	cluster4453	OG5_130077
752	cluster4456	OG5_127331
753	cluster4463	OG5_129074
754	cluster4464	OG5_127474
755	cluster4466	OG5_129844
756	cluster4467	OG5_129090
757	cluster4468	OG5_129799
758	cluster4469	OG5_129820
759	cluster4470	OG5_127016
760	cluster4471	OG5_132801
761	cluster4474	OG5_127621
762	cluster4475	OG5_130982
763	cluster4478	OG5_128328
764	cluster4479	OG5_132850
765	cluster4480	OG5_128024
766	cluster4481	OG5_127903
767	cluster4482	OG5_127570
768	cluster4494	OG5_129080
769	cluster4495	OG5_127247
770	cluster4496	OG5_128942
771	cluster4497	OG5_132129
772	cluster4498	OG5_127757
773	cluster4500	OG5_127203
774	cluster4507	OG5_127521
775	cluster4515	OG5_128656
776	cluster4522	OG5_128844
777	cluster4523	OG5_128740
778	cluster4536	OG5_128095
779	cluster4539	OG5_197626
780	cluster4541	OG5_128475
781	cluster4544	OG5_127440
782	cluster4546	OG5_129046
783	cluster4550	OG5_127174
784	cluster4554	OG5_126624
785	cluster4557	OG5_132753
786	cluster4558	OG5_127579
787	cluster4563	OG5_127387
788	cluster4564	OG5_128240
789	cluster4565	OG5_127828
790	cluster4569	OG5_133065
791	cluster4570	OG5_128766
792	cluster4584	OG5_129248
793	cluster4589	OG5_127986
794	cluster4592	OG5_129260
795	cluster4595	OG5_127070
796	cluster4596	OG5_127420
797	cluster4598	OG5_127099
798	cluster4599	OG5_130168
799	cluster4601	OG5_126759
800	cluster4604	OG5_130135
801	cluster4606	OG5_132394
802	cluster4608	OG5_126969
803	cluster4609	OG5_127745
804	cluster4618	OG5_129075
805	cluster4619	OG5_127362
806	cluster4620	OG5_146275
807	cluster4622	OG5_127807
808	cluster4623	OG5_149698
809	cluster4628	OG5_128268
810	cluster4629	OG5_127353
811	cluster4631	OG5_129120
812	cluster4634	OG5_127112
813	cluster4636	OG5_128225
814	cluster4637	OG5_130191
815	cluster4638	OG5_134671
816	cluster4642	OG5_129904
817	cluster4643	OG5_128668
818	cluster4648	OG5_130458
819	cluster4649	OG5_129181
820	cluster4652	OG5_127764
821	cluster4653	OG5_141810
822	cluster4654	OG5_127508
823	cluster4656	OG5_126968
824	cluster4657	OG5_128381
